# Supplementary material for: Gut Microbiota‐Derived Bacterial Extracellular Vesicles in COVID‐19: Their Signature and Immunological Impact
Source: J Extracell Vesicles. 2026 Jul 23;15(7):e70341. doi: 10.1002/jev2.70341 (PMC13393066; doi:10.1002/jev2.70341)
Supplement: Supplementary file 7 — Supporting Information: jev270341‐sup‐0007‐Tables.xlsx [file JEV2-15-e70341-s006.xlsx]

## Sheet: Table legends
Table legends
Table S1. Demographic information of the study participants
Table S2. Clinical information related to the treatment of hospitalized COVID-19 patients
Table S3. Statistical values of cytokine responses in U937 monocyte cells induced by purified BEVs from fecal samples
Table S4. Values of cytokine responses in U937 monocyte cells induced by purified BEVs from fecal samples of 6 patients
Table S5. Relative abundance of bacteria (genus) belonging to Perevotellaceae detected in fecal samples from three patients
Table S6. Gene Ontology (GO) analysis of Cellular Component (CC)
Table S7. WikiPathway (WP) analysis of transcriptional changes in U937 after B.fragilis BEV treatment
Table S8. WikiPathway (WP) analysis of transcriptional changes in U937 after B.longum BEV treatment

## Sheet: Table S1
	Table S1. Demographic information of the study participants
	Description	Cases (n =17)	HC (n=20)
	Age: median, (IQR; interquartile range)	42 (18–67)	41 (23–59)
	Gender male: n (ratio %)	14 (82.4%)	20(100%)
	BMI (body mass index: kg/m2 median, (IQR)	23.8 (20.3–40.1)	-
	Antibiotics: n (ratio %)	7 (41.1%)	-
	Symptoms during hospitalization: n (ratio %)
	Fever (≥37.5°C)	9 (52.9%)	-
	Severity
	Mild	5 (29.4%)	-
	Moderate	9 (52.9%)	-
	Severe	3 (17.6%)	-

## Sheet: Table S2
		Table S2. Clinical information related to the treatment of hospitalized COVID-19 patients
	Patient ID	Age	SEX	BMI	stool collection (days post-onset)	Severity	RT-PCR (viral copies/μL) at addmission	highest body temparature during hospitalization (℃)	Comobities	Oxygen therapy	Steroid use	Antibiotics use	medication used 1	medication used 2	medication used 3	medication used 4	medication used 5	medication used 6	medication used 7	medication used 8	medication used 9	medication used 10	medication used 11
	P1	55	Male	22.6	8	moderate	1900	37	bronchial asthma	No	No	No	day1-10	day1-14	day1-14
													Acetaminophen	Bilastine	Montelukast sodium
	P2	49	Male	23.8	8	moderate	3900	39.1	pulmonary emphysema・hypertention	No	No	Clarithromycin	day1-5	day1-16	day1-16	day1-4	day4-14	day5-15	day7-13	day1-6
													Acetaminophen	Acetaminophen・Rebamipide	Indapamide	Dextromethorphan hydrobromide hydrate	Magnesium oxide	Zolpidem tartrate・d-Chlorpheniramine maleate	Sennoside A B	Candesartan cilexetil Amlodipine besilate
	P3	48	Female	21.8	13	severe	-	37.5	bronchial asthma	Yes	No	No	day1-5	day1-9	day1-8	day3-8	day4
													Acetaminophen	Ciclesonide (Spray aerosol)	Dextromethorphan hydrobromide hydrate	Clostridium butyricum	Magnesium oxide
	P4	38	Male	25.7	6	moderate	-	36.9	No	No	No	No	No
	P5	43	Male	20.3	3	moderate	160000	39.7	pulmonary emphysema	No	No	Ceftriaxone Sodium Hydrate	day1-6	day7-11	day9-13	day2-3	day3-14	day5-13	day10-14
													Acetaminophen	Acetaminophen・Rebamipide	Hydroxychloroquine sulfate	Dextromethorphan hydrobromide hydrate	Cloperastine fendizoate	Hydroxyzine pamoate・d-Chlorpheniramine maleate	Clostridium butyricum
	P6	35	Male	21	9	moderate	580	38.3	type 2 diabetes	No	No	Levofloxacin hydrate	day1-12	day1-5	day1-12	day1-12	day6-12
													Glimepiride	Anagliptin	etformin hydrochloride	Tofogliflozin Hydrate	Sitagliptin phosphate hydrate
	P7	38	Male	20.8	11	moderate	1100	36.8	bronchial asthma	No	No	Levofloxacin hydrate		day1-15	day1-15	day1-5	day11-16
													Dextromethorphan hydrobromide hydrate	Zolpidem tartrate	Salmeterol xinafoate	L-Carbocisteine	Ambroxol hydrochloride
	P8	67	Female	29.6	21	severe	740	38.6	dyslipidaemia	Yes	No	Clarithromycin	day1-4	day5-6	day1-10	day1-10	day1-10	day1-10	day1-5	day1-10	day1-7	day1-9	day5-10
													Acetaminophen	Acetaminophen	Lorazepam	Sulpiride	Escitalopram oxalate	Pitavastatin calcium hydrate	Hydroxychloroquine sulfate	Dextromethorphan hydrobromide hydrate	L-Carbocisteine・Ambroxol hydrochloride	Zolpidem tartrate	Rebamipide
	P9	52	Male	26.8	19	severe	-	39.4	chronic urticaria	Yes	No	Clarithromycin	day1-14	day2-7	day1-10	day3-7	day1-14	day8-14	day9-14
													Acetaminophen	Acetaminophen・Rebamipide	Levocetirizine hydrochloride	Hydroxychloroquine sulfate	Dextromethorphan hydrobromide hydrate	Hydroxyzine hydrochloride・d-Chlorpheniramine Maleate	Ambroxol hydrochloride
	P10	55	Male	21.7	19	moderate	-	39.2	No	No	No	Potassium clavulanate・Amoxicillin hydrate	day1-7
													Acetaminophen
	P11	29	Male	22.5	4	mild	1200000	37.2	No	No	No	No	day1-3	day1-4
													Acetaminophen	Favipiravir
	P12	28	Male	24.8	4	mild	32000	36.9	No	No	No	No	No
	P13	33	Male	24.2	4	mild	660000	37.3	No	No	No	No	day1-6
													Favipiravir
	P14	18	Male	24.4	5	mild	60	37.3	valvular disease	No	No	No	day4-6
													Dextromethorphan hydrobromide hydrate
	P15	24	Male	23.3	3	mild	2600000000	37.2	No	No	No	No	day1-4
													Acetaminophen
	P16	46	Male	27.3	6	moderate	15000	37.6	IgA nephropathy	No	No	No	day1-4	day1-3	day1-8	day1-8	day1-2	day5-10
													Acetaminophen	Acetaminophen	Dilazep hydrochloride hydrate	Telmisartan	Zolpidem tartrate	Brotizolam
	P17	37	Female	22.4	7	moderate	64000	38.7	No	No	No	No	day1-4
													Acetaminophen	Favipiravir
	P18	52	1800	23.8	36	moderate	1800	38.3	No	No	No	No	day1-9	day1-10
													Acetaminophen	Dextromethorphan hydrobromide hydrate・Ambroxol hydrochloride
	P19	48	8100	21.8	32	moderate	8100	37.7	No	No	No	No	day1-6	day1-7	day4-6
													Acetaminophen	Dextromethorphan hydrobromide hydrate・Ambroxol hydrochloride	Magnesium oxide

## Sheet: Table S3
	Table S3. Statistical values of cytokine responses in U937 monocyte cells induced by purified BEVs from fecal samples
		HC			COVID			adj. p value**
	Cytokines	Fold-change ± SD*			Fold-change ± SD*
	APRIL/TNFSF13	0.7259	±	0.117563	278.813	±	20.5858	<0.000001
	sCD163	0.727315	±	0.0814897	96.4603	±	3.57083	<0.000001
	MMP-1	0.805962	±	0.0563075	96.3136	±	4.15209	<0.000001
	MMP-2	0.665171	±	0.0952352	67.6833	±	2.65896	<0.000001
	MMP-3	0.668707	±	0.0950163	49.6707	±	3.79714	<0.000001
	IL-26	0.756478	±	0.0810618	39.5365	±	1.37308	<0.000001
	IL-19	0.778834	±	0.0817087	21.7209	±	1.12161	<0.000001
	Pentraxin-3	0.796866	±	0.581172	6.60476	±	0.302892	<0.000001
	Osteopontin	0.363402	±	0.159464	5.96724	±	0.406466	<0.000001
	Osteocalcin	0.819097	±	0.0651452	5.77804	±	0.199904	<0.000001
	IL-34	0.583269	±	0.107842	5.69194	±	0.276963	<0.000001
	IL-8	8.81532	±	23.8806	5.40329	±	2.85781	0.003916
	IFN-a2	0.816049	±	0.072053	3.58585	±	2.71772	<0.000001
	IL-29/IFN-l1	0.771556	±	0.0901856	2.99554	±	0.159476	<0.000001
	IL-27 (p28)	0.810833	±	0.0549398	2.53631	±	0.246338	<0.000001
	BAFF/TNFSF13B	0.933162	±	0.0432886	2.49427	±	0.0696904	<0.000001
	IL-20	1.03142	±	0.132043	2.35217	±	0.0890015	<0.000001
	IL-35	1.01632	±	0.0768204	1.73529	±	0.0741408	<0.000001
	IL-28A/IFN-l2	0.813938	±	0.0928785	1.56294	±	0.0899856	<0.000001
	IL-22	0.807579	±	0.147839	1.47499	±	0.0512361	<0.000001
	IL-12 (p40)	1.00256	±	0.0881022	1.10824	±	0.0682864	<0.000001
	IFN-g	1.05556	±	0.119213	1.0478	±	0.0848667	0.024316
	sTNF-R2	0.906406	±	0.185928	0.831644	±	0.0166511	<0.000001
	IL-32	0.939955	±	0.136926	0.755697	±	0.0363002	<0.000001
	TSLP	0.975573	±	0.0564606	0.720969	±	0.0267849	<0.000001
	IL-2	1.04578	±	0.0454051	0.607758	±	0.0233146	<0.000001
	LIGHT/TNFSF14	0.945698	±	0.110108	0.531879	±	0.0370744	<0.000001
	Chitinase 3-like 1	0.851575	±	0.610919	0.508895	±	0.101188	<0.000001
	sCD30/TNFRSF8	0.878783	±	0.201442	0.400606	±	0.0457214	<0.000001
	TWEAK/TNFSF12	1.03588	±	0.117214	0.367632	±	0.0102241	<0.000001
	IL-6Ra	0.861605	±	0.0550199	0.359296	±	0.0652784	<0.000001
	IL-10	0.875117	±	0.156618	0.308207	±	0.0174392	<0.000001
	gp130/sIL-6Rb	0.961062	±	0.133725	0.288869	±	0.143215	<0.000001
	IFN-b	0.980648	±	0.157919	0.244	±	0.0134164	<0.000001
	IL-12 (p70)	1.05999	±	0.0622968	0.0782922	±	0.00501269	<0.000001
	IL-11	0.967394	±	0.0610729	0.050084	±	0.00297493	<0.000001
	*The average and standard deviation of the rate of change after BEV treatment, with the untreated U937 cell supernatant as the control
	**Multiple Mann-Whitney test (False discovery rate = 0.05)

## Sheet: Table S4 
	Table S4. Values of cytokine responses in U937 monocyte cells induced by purified BEVs from fecal samples of 6 patients
	Sample ID	P1			P2			P3				P4			P18	P19		HC average	COVID average
	Specimen collection No.	1	2	3	1	2	3	1	2	3		1	2	3	1	1
	Day from onset	8	18	25	8	21	38	13	17	30		6	10	26	36	32
	APRIL/TNFSF13	18324.3	19510.4	17879.3	20788	19510.4	17558.6	23196.6	21027.7	19940		21799.5	20365.8	53.5	50	49.8		52.6278	19377.5
	BAFF/TNFSF13B	10056.4	9431	9528.27	10995.8	9107.84	9343.98	9090.51	10027	9588.01		8421.1	7168.17	4100.8	4259.3	4049		3662.66	9074.91
	sCD30/TNFRSF8	8.35	6.13	7.03	6.92	5.68	6.69	6.58	6.8	6.58		5.91	5.91	17	18.5	16.5		21.1889	6.61
	sCD163	804.85	718.27	735.75	753.14	683.05	770.46	770.46	735.75	779.08		813.4	770.46	16.3	20	17		17.4556	745.061
	Chitinase3-like 1	159.44	145.12	149.19	157.95	106.09	121.7	101.23	107.47	110.98		125.85	118.68	726.3	675.5	345.3		322.733	117.453
	gp130/sIL-6Rb	10.46	2.74	6.43	3.82	2.19	4.35	3.28	3.2	2.19		2.74	1.62	14.5	14	12.3		13.8778	3.75529
	IFN-a2	67.14	55.57	65.71	61.4	61.4	59.95	61.4	61.4	58.5		52.61	58.5	11	11.5	11		11.0167	59.6724
	IFN-b	3.72	3.96	3.78	4.08	3.6	3.48	3.48	3.72	3.36		3.72	3.6	16.8	14.3	15.8		16.1444	3.66
	IFN-g	12.28	10.36	11.23	10.14	9.03	11.01	10.58	9.7	8.57		9.03	9.03	12	11.5	11.3		11.4	9.95412
	IL-2	12.22	11.64	11.93	10.9	11.35	11.64	11.49	11.35	11.35		10.76	10.46	17.5	17	18		17.7222	11.2435
	IL-6Ra	62.42	52.1	55.93	73.17	54.63	52.1	52.97	56.97	51.66		41.74	32.73	208.5	205.5	201.3		164.033	50.5888
	IL-8	188.56	119.61	69.02	79.49	57.78	25.75	20.25	29.41	39.62		141.87	140.68	714	1354.5	77		418.728	56.6565
	IL-10	7.25	6.96	6.78	6.25	6.43	6.19	6.43	6.07	6.31		7.13	6.61	24.3	30.5	22.5		25.6722	6.47235
	IL-11	0.53	0.56	0.56	0.51	0.51	0.56	0.48	0.53	0.53		0.51	0.51	11	12.5	11		10.8944	0.525882
	IL-12(p40)	12.28	12.28	10.6	11.16	11.72	12.83	11.16	11.72	13.66		11.72	10.6	10.5	11.5	12		11.75	11.6365
	IL-12(p70)	1.42	1.29	1.15	1.31	1.15	1.15	1.26	1.2	1.31		1.09	1.2	16	15.5	14.5		14.6722	1.21353
	IL-19	440.43	369.38	409.23	385.44	413.16	393.41	401.34	377.43	377.43		417.08	369.38	21	21.5	19.5		20.4833	397.492
	IL-20	40.97	36.88	39.33	38.52	37.7	37.7	37.7	38.52	37.7		37.7	39.33	18	21	18.3		17.6889	38.52
	IL-22	35.92	32.45	32.45	33.72	30.2	33.72	33.08	31.49	33.72		34.03	34.03	25	24.3	24.3		24.3889	32.8924
	IL-26	1300.29	1176.02	1222.35	1245.01	1176.02	1267.35	1256.22	1256.22	1222.35		1152.31	1152.31	18.5	20	20		19.1389	1218.3
	IL-27(p28)	35.3	32.6	37.05	35.74	37.91	37.05	35.3	37.05	36.18		34.41	34.41	15.5	16.8	17		16.2167	35.9882
	IL-28A/IFN-l2	10.33	9.52	9.52	10.6	8.98	8.45	8.45	9.25	9.52		8.98	8.98	7.5	7	8		6.87778	9.37765
	IL-29/IFN-l1	32.96	32.29	25.64	28.97	28.3	28.97	24.31	29.63	29.63		28.3	26.97	9.5	9.5	9.5		9.64444	28.4576
	IL-32	15.33	13.92	14.63	14.28	14.63	14.63	13.74	14.98	14.28		14.98	13.21	21.3	20	18.5		21.0333	14.3582
	IL-34	145.29	140	140	141.32	133.38	140	138.68	146.61	126.73		129.39	132.05	25.3	24.5	24.5		25.3722	138.673
	IL-35	26.9	26.21	27.59	26.9	24.83	26.21	24.83	25.52	25.52		25.18	23.45	15.5	16.5	16.8		16.2611	26.0294
	LIGHT/TNFSF14	9.58	8.66	8.19	8.19	8.19	9	8.54	7.72	8.42		8.07	7.37	16.5	18	15.5		16.65	8.24412
	MMP-1	3157.46	3091.02	3006.78	3190.38	2955.56	3190.38	3124.35	3057.49	3140.93		3057.49	2816.36	34.8	36	34		33.0444	3038.5
	MMP-2	1762.58	1585.52	1674.13	1718.37	1674.13	1674.13	1674.13	1541.16	1585.52		1629.84	1407.82	17.5	16.3	18.5		17.2944	1618.07
	MMP-3	687.16	553.88	607.36	569.4	584.73	592.32	592.32	577.09	561.67		622.23	622.23	16.8	17.5	15.8		16.3833	593.048
	Osteocalcin	85.17	77.99	77.99	73.17	85.17	82.79	75.59	76.79	79.19		73.17	76.79	13.5	14.8	13.5		13.1056	78.5488
	Osteopontin(OPN)	245.9	224.55	230.09	233.71	218.86	224.55	223.61	226.41	230.09		220.77	196.39	35.3	36	34.5		38.3389	221.259
	Pentraxin-3	2035.71	1530.01	1134.74	800.29	970.95	606.12	444.35	541.03	704.09		1603.54	1797.05	897.8	1069.3	341		385.683	826.703
	sTNF-R1	44.2	36.57	36.94	36.44	34.68	32.89	31.58	31.84	34.81		35.06	31.71	73.5	82.3	61.3		58.7833	33.5882
	sTNF-R2	30	29.24	28.46	28.85	27.68	28.2	28.2	27.55	28.2		28.98	28.72	40	40	36		44.3722	28.2759
	TSLP	13.18	11.94	11.63	12.26	11.63	12.57	12.26	11.63	12.26		12.57	12.57	18	19	17.5		17.4833	12.2565
	TWEAK/TNFSF12	7.38	7.21	7.04	7.55	7.12	7.29	7.04	6.62	7.04		7.21	7.21	19	19.3	18		19.15	7.16882
		(pg/ml)

## Sheet: Table S5
		Table S5. Relative abundance of bacteria (genus) belonging to Perevotellaceae detected in fecal samples from three patients
			Bacteria								dcBEVs
			patient-4				patient-18		patient-19		patient-4				patient-18		patient-19
			day 6	day 10	day 26		day 32		day 36		day 6	day 10	day 26		day 32		day 36
		f_Prevotellaceae; g_Prevotella 9	0.0016159	0.00154471	0.0160892		0.0344516		0		0.1219	0.211227	0.808294		0.936734		0
		f_Prevotellaceae; g_Prevotellaceae NK3B31 group	0	0	0		0		0.00186531		0.00145714	0.00249833	0		0		0.651392
		f_Prevotellaceae; g_Paraprevotella	0	0	0.000191159		0.000353149		0		0.0037053	0.0324224	0		0.0003004		0.00105617
		f_Prevotellaceae; g_Prevotella 2	0.00080795	0.00037796	0.000398248		0.000196194		0		0.00942283	0.00468959	0.000150699		0.00124452		9.60154e-05
		f_Prevotellaceae; g_Alloprevotella	0	0	0.000923935		0		0		0.040675	0.0697019	0.000354585		0.00101921		0
		f_Prevotellaceae; g_uncultured	0	0	0		0		0		0.00238693	0.00251228	0		0		0
		f_Prevotellaceae; g_Prevotella 7	0	0	0.000223019		0		0		0.000943671	0.00231688	0		0		0
		f_Prevotellaceae; g_Prevotellaceae UCG-003	0	0	0.000175229		0		0		0.00231755	0.000865342	0		0		0
		f_Prevotellaceae; g_	0	0	0.000111509		0		0		0.000416326	0.00145154	0.000106375		0		0.000144023

## Sheet: Table_S6
	Table S6. Gene Ontology (GO) analysis of Cellular Component (CC)
	Bifidobacterium longum treated
	ID	Description	GeneRatio	BgRatio	pvalue	p.adjust	qvalue	geneID	Count
	GO:0072562	blood microparticle	23/384	56/11219	1.14609e-19	4.13738e-17	3.63129e-17	FN1/FGG/FGB/ACTA1/FGA/CP/ZNF177/C1R/HPX/ALB/ITIH4/APOA1/ZNF559-ZNF177/APOE/HP/VTN/AMBP/SDCBP/GC/OAZ3/TMPRSS13/F2/APOL1	23
	GO:0030312	external encapsulating structure	32/384	216/11219	1.93386e-12	2.32707e-10	2.04242e-10	FN1/FGG/FGB/APOH/FGA/HPX/LRIG1/INHBE/ITIH4/COL6A6/BCAN/APOA1/COL6A3/PHOSPHO1/FGL1/LTBP2/APOE/THBS4/APLP1/VTN/AMBP/FBLN7/MMP24/SERPINE1/RTBDN/ANOS1/COL5A2/SNORC/TLR3/SFRP2/PRG2/F2	32
	GO:0031012	extracellular matrix	32/384	216/11219	1.93386e-12	2.32707e-10	2.04242e-10	FN1/FGG/FGB/APOH/FGA/HPX/LRIG1/INHBE/ITIH4/COL6A6/BCAN/APOA1/COL6A3/PHOSPHO1/FGL1/LTBP2/APOE/THBS4/APLP1/VTN/AMBP/FBLN7/MMP24/SERPINE1/RTBDN/ANOS1/COL5A2/SNORC/TLR3/SFRP2/PRG2/F2	32
	GO:0062023	collagen-containing extracellular matrix	26/384	175/11219	2.31712e-10	2.0912e-08	1.8354e-08	FN1/FGG/FGB/APOH/FGA/HPX/INHBE/ITIH4/COL6A6/BCAN/APOA1/COL6A3/FGL1/LTBP2/APOE/THBS4/APLP1/VTN/AMBP/SERPINE1/RTBDN/COL5A2/SNORC/SFRP2/PRG2/F2	26
	GO:0009897	external side of plasma membrane	22/384	182/11219	2.57076e-07	1.85609e-05	1.62905e-05	FGG/FGB/FGA/CHRNA7/ICOSLG/TRGV3/SLAMF7/ACKR2/CD226/ITGA9/MCAM/TNFRSF11A/CD1C/RTBDN/CCR10/CD163/CD34/HLA-B/TRPV1/IL11RA/F2/IL1R1	22
	GO:0030017	sarcomere	17/384	115/11219	3.45405e-07	2.07819e-05	1.82398e-05	ACTA1/MYL1/TNNC2/ACTN3/CASQ1/MYH4/SMN1/NOS1AP/SYNPO/KRT8/CACNA1C/MYOM1/MYH1/FLNC/DES/TCAP/MYOZ1	17
	GO:0030016	myofibril	17/384	128/11219	1.62058e-06	8.35756e-05	7.33525e-05	ACTA1/MYL1/TNNC2/ACTN3/CASQ1/MYH4/SMN1/NOS1AP/SYNPO/KRT8/CACNA1C/MYOM1/MYH1/FLNC/DES/TCAP/MYOZ1	17
	GO:0043292	contractile fiber	17/384	134/11219	3.08253e-06	0.000126881	0.000111361	ACTA1/MYL1/TNNC2/ACTN3/CASQ1/MYH4/SMN1/NOS1AP/SYNPO/KRT8/CACNA1C/MYOM1/MYH1/FLNC/DES/TCAP/MYOZ1	17
	GO:0009986	cell surface	34/384	423/11219	3.16324e-06	0.000126881	0.000111361	NLGN2/FGG/FGB/APOH/FGA/CHRNA7/ICOSLG/TRGV3/KCNH2/SLAMF7/FGFR3/SORT1/ACKR2/VAMP5/CD226/ITGA9/MCAM/PLAT/AMBP/LIPG/TNFRSF11A/OTOA/CD1C/RTBDN/ANOS1/CCR10/CD163/TREML4/CD34/HLA-B/TRPV1/IL11RA/F2/IL1R1	34
	GO:0005788	endoplasmic reticulum lumen	19/384	178/11219	1.08092e-05	0.000390212	0.000342481	FN1/FGG/FGA/CP/ALB/CASQ1/PTGS2/APOA1/IL23A/COL6A3/ADAMTSL1/APOE/VTN/BMP4/COL5A2/FMO1/GHRL/F2/APOL1	19
	GO:0030018	Z disc	11/384	69/11219	2.00284e-05	0.000657296	0.000576895	ACTN3/CASQ1/SMN1/NOS1AP/SYNPO/KRT8/CACNA1C/FLNC/DES/TCAP/MYOZ1	11
	GO:0031674	I band	11/384	74/11219	3.93774e-05	0.0011846	0.0010397	ACTN3/CASQ1/SMN1/NOS1AP/SYNPO/KRT8/CACNA1C/FLNC/DES/TCAP/MYOZ1	11
	GO:0098552	side of membrane	29/384	381/11219	4.69937e-05	0.00130498	0.00114535	FGG/FGB/FGA/CHRNA7/ICOSLG/TRGV3/SLAMF7/ACKR2/BCAN/PTK6/CD226/FRMD6/LYPD6/ITGA9/LYPD3/MCAM/TNFRSF11A/OTOA/CD1C/RTBDN/CCR10/CD163/CD34/HLA-B/TRPV1/IL11RA/EFNA1/F2/IL1R1	29
	GO:0098797	plasma membrane protein complex	23/384	275/11219	7.05151e-05	0.00176555	0.00154959	CHRNA7/TRGV3/KCNH2/TRGV10/KCNJ14/ITGA9/APC2/KRT8/IL18RAP/TRBV9/VTN/CACNA1C/SDCBP/CDH26/TRAC/KCNE5/HLA-B/LRP1/KCNIP2/TLR1/LIN7B/SHISA9/ABCB6	23
	GO:0043235	receptor complex	18/384	187/11219	7.33608e-05	0.00176555	0.00154959	CHRNA7/TRGV3/FGFR3/TRGV10/DDR2/TAS1R3/ITGA9/ROS1/IL18RAP/TRBV9/SCIMP/CAPRIN2/SDCBP/TRAC/LRP1/TLR1/SHISA9/IL11RA	18
	GO:0034361	very-low-density lipoprotein particle	4/384	11/11219	0.000368285	0.00738616	0.00648268	APOH/APOA1/APOE/APOL1	4
	GO:0034385	triglyceride-rich plasma lipoprotein particle	4/384	11/11219	0.000368285	0.00738616	0.00648268	APOH/APOA1/APOE/APOL1	4
	GO:0071682	endocytic vesicle lumen	4/384	11/11219	0.000368285	0.00738616	0.00648268	HPX/APOA1/APOE/HP	4
	GO:0034364	high-density lipoprotein particle	4/384	12/11219	0.00053757	0.0102138	0.00896446	APOH/APOA1/APOE/APOL1	4
	GO:0042101	T cell receptor complex	4/384	14/11219	0.00102949	0.0185824	0.0163093	TRGV3/TRGV10/TRBV9/TRAC	4
	GO:0034702	monoatomic ion channel complex	10/384	96/11219	0.00161018	0.0276798	0.024294	CHRNA7/ATP2A1/KCNH2/TTYH1/KCNJ14/CACNA1C/KCNE5/KCNIP2/SHISA9/TRPV6	10
	GO:0098802	plasma membrane signaling receptor complex	10/384	100/11219	0.00219035	0.0339396	0.0297881	CHRNA7/TRGV3/TRGV10/ITGA9/IL18RAP/TRBV9/SDCBP/TRAC/TLR1/SHISA9	10
	GO:0034358	plasma lipoprotein particle	4/384	17/11219	0.00225637	0.0339396	0.0297881	APOH/APOA1/APOE/APOL1	4
	GO:1990777	lipoprotein particle	4/384	17/11219	0.00225637	0.0339396	0.0297881	APOH/APOA1/APOE/APOL1	4
	GO:0031093	platelet alpha granule lumen	6/384	42/11219	0.0028573	0.0412594	0.0362125	FN1/FGG/FGB/FGA/ALB/SERPINE1	6
	GO:0042383	sarcolemma	8/384	73/11219	0.00337334	0.0468375	0.0411083	CASQ1/NOS1AP/COL6A3/CCDC78/KRT8/CACNA1C/FLNC/DES	8
	Bacteroides fragilis treated
	ID	Description	GeneRatio	BgRatio	pvalue	p.adjust	qvalue	geneID	Count
	GO:0072562	blood microparticle	23/594	56/11246	1.70192e-15	6.70555e-13	6.00149e-13	CP/VTN/FN1/ALB/C3/FGB/ACTA1/FGG/FGA/SERPINC1/AMBP/HPX/APOA1/ZNF559-ZNF177/C1R/PLG/TMPRSS13/F2/ITIH1/GC/ZNF177/A1BG/ACTC1	23
	GO:0030312	external encapsulating structure	38/594	213/11246	2.63505e-11	3.4607e-09	3.09734e-09	MMP1/MMP9/VTN/FN1/FGB/FGG/VCAN/NTN1/FGA/SERPINC1/AMBP/HPX/APOH/SERPINE1/APOA1/FGL1/COL6A6/PLG/SERPINF1/THBS1/PHOSPHO1/THBS4/FLRT2/F2/FBLN7/MMP8/ITIH1/OVGP1/S100A8/LAMA5/COL6A3/GPLD1/INHBE/FGL2/SNORC/A1BG/ANOS1/ANXA9	38
	GO:0031012	extracellular matrix	38/594	213/11246	2.63505e-11	3.4607e-09	3.09734e-09	MMP1/MMP9/VTN/FN1/FGB/FGG/VCAN/NTN1/FGA/SERPINC1/AMBP/HPX/APOH/SERPINE1/APOA1/FGL1/COL6A6/PLG/SERPINF1/THBS1/PHOSPHO1/THBS4/FLRT2/F2/FBLN7/MMP8/ITIH1/OVGP1/S100A8/LAMA5/COL6A3/GPLD1/INHBE/FGL2/SNORC/A1BG/ANOS1/ANXA9	38
	GO:0009897	external side of plasma membrane	34/594	184/11246	1.1218e-10	1.10497e-08	9.88953e-09	EBI3/FGB/FGG/ACKR2/ADGRE1/IL1R1/FGA/TNFRSF9/CXCL10/CCR10/TNF/ICOSLG/CHRNA7/TRGV3/PLG/CD163/CLEC12B/TRGC1/SELL/THBS1/CD1C/CCR2/MCAM/SLAMF1/F2/IL7R/CD3G/CD86/CD1D/ITGA9/TRGV9/CD226/ABCG1/CD34	34
	GO:0062023	collagen-containing extracellular matrix	31/594	172/11246	1.43053e-09	1.12726e-07	1.0089e-07	MMP9/VTN/FN1/FGB/FGG/VCAN/NTN1/FGA/SERPINC1/AMBP/HPX/APOH/SERPINE1/APOA1/FGL1/COL6A6/PLG/SERPINF1/THBS1/THBS4/F2/MMP8/ITIH1/S100A8/LAMA5/COL6A3/INHBE/FGL2/SNORC/A1BG/ANXA9	31
	GO:0009986	cell surface	53/594	426/11246	4.09218e-09	2.6872e-07	2.40505e-07	EBI3/NLGN2/C3/FGB/FGG/ACKR2/ADGRE1/IL1R1/FGA/TNFRSF9/AMBP/APOH/CXCL10/FGFR3/CCR10/TNF/ICOSLG/AXL/CHRNA7/TRGV3/AGER/KCNE1/PLG/CD163/CLEC12B/GP6/TRGC1/SELL/SORT1/THBS1/CD1C/CCR2/MCAM/CASR/SLAMF1/F2/IL7R/KCNH2/CD3G/CD86/CD1D/ITGA9/TRGV9/CD226/VAMP5/TSPAN15/CRIPTO/ABCG1/LIPG/ANOS1/ANXA9/ADAM8/CD34	53
	GO:0030017	sarcomere	22/594	119/11246	2.23431e-07	1.16876e-05	1.04604e-05	MYL1/ACTA1/PLEC/TNNC2/ACTN3/CASQ1/KCNE1/MYH4/SYNPO/KRT8/MYOZ1/SYNC/SMN1/RYR2/FLNC/CACNA1C/CACNA1D/TCAP/DES/MYH1/TNNI2/ACTC1	22
	GO:0098797	plasma membrane protein complex	37/594	281/11246	2.37311e-07	1.16876e-05	1.04604e-05	VTN/NCF1/TRAF1/NCF1C/C6/DCHS1/TRBV9/GJB1/CHRNA7/TRGV3/KCNE1/NOXA1/TRGC1/FXYD1/KCNIP2/KCNJ5/IL18RAP/CACNA1E/KRT8/KCNH2/NCF1B/CD3G/STON2/LRP1/ITGA9/KCNE5/TRGV9/APC2/CACNA1C/CACNA1D/KCND2/TRGV10/TRAC/TLR6/ABCB6/KCND1/ADAM8	37
	GO:0098552	side of membrane	45/594	383/11246	3.43832e-07	1.50522e-05	1.34718e-05	EBI3/FGB/FGG/ACKR2/CD48/JAK3/ADGRE1/IL1R1/FGA/TNFRSF9/NCF1/TRAF1/CXCL10/LYPD6/FRMD6/CCR10/TNF/ICOSLG/CHRNA7/TRGV3/PLG/CD163/CLEC12B/TRGC1/SELL/THBS1/CD1C/CCR2/MCAM/SLAMF1/F2/IL7R/CD3G/CD86/CD1D/RGS2/ITGA9/TRGV9/CD226/LY6S/CRIPTO/ABCG1/AKAP5/LYPD3/CD34	45
	GO:0030016	myofibril	23/594	133/11246	4.16992e-07	1.64295e-05	1.47044e-05	MYL1/ACTA1/PLEC/TNNC2/ACTN3/CASQ1/KCNE1/MYH4/SYNPO/KRT8/MYOZ1/SYNC/SMN1/RYR2/FLNC/CACNA1C/CACNA1D/TCAP/DES/AHNAK2/MYH1/TNNI2/ACTC1	23
	GO:0043292	contractile fiber	23/594	138/11246	8.20923e-07	2.9404e-05	2.63167e-05	MYL1/ACTA1/PLEC/TNNC2/ACTN3/CASQ1/KCNE1/MYH4/SYNPO/KRT8/MYOZ1/SYNC/SMN1/RYR2/FLNC/CACNA1C/CACNA1D/TCAP/DES/AHNAK2/MYH1/TNNI2/ACTC1	23
	GO:0031674	I band	16/594	78/11246	2.42107e-06	7.94917e-05	7.11454e-05	PLEC/ACTN3/CASQ1/KCNE1/SYNPO/KRT8/MYOZ1/SYNC/SMN1/RYR2/FLNC/CACNA1C/CACNA1D/TCAP/DES/ACTC1	16
	GO:0042101	T cell receptor complex	7/594	14/11246	2.74513e-06	8.31986e-05	7.4463e-05	TRBV9/TRGV3/TRGC1/CD3G/TRGV9/TRGV10/TRAC	7
	GO:0030018	Z disc	15/594	72/11246	4.07183e-06	0.000114593	0.000102561	PLEC/ACTN3/CASQ1/KCNE1/SYNPO/KRT8/MYOZ1/SYNC/SMN1/RYR2/FLNC/CACNA1C/CACNA1D/TCAP/DES	15
	GO:0034703	cation channel complex	14/594	67/11246	8.20812e-06	0.0002156	0.000192963	KCNE1/TRPV6/KCNIP2/KCNJ5/CACNA1E/ATP2A1/KCNH2/RYR2/KCNE5/CACNA1C/CACNA1D/KCND2/UNC80/KCND1	14
	GO:0042383	sarcolemma	14/594	77/11246	4.32251e-05	0.00106442	0.000952658	PLEC/FGF13/CASQ1/FXYD1/KRT8/SYNC/COL6A3/RYR2/FLNC/CACNA1C/CCDC78/CACNA1D/DES/AHNAK2	14
	GO:0031093	platelet alpha granule lumen	9/594	41/11246	0.000230392	0.00533966	0.00477902	FN1/ALB/FGB/FGG/FGA/SERPINE1/PLG/THBS1/A1BG	9
	GO:0034702	monoatomic ion channel complex	15/594	101/11246	0.000253555	0.00555003	0.0049673	CHRNA7/KCNE1/TRPV6/KCNIP2/KCNJ5/CACNA1E/ATP2A1/KCNH2/RYR2/KCNE5/CACNA1C/CACNA1D/KCND2/UNC80/KCND1	15
	GO:0008076	voltage-gated potassium channel complex	7/594	26/11246	0.000301706	0.00625643	0.00559953	KCNE1/KCNIP2/KCNJ5/KCNH2/KCNE5/KCND2/KCND1	7
	GO:0005788	endoplasmic reticulum lumen	21/594	178/11246	0.000453682	0.00893753	0.00799913	EBI3/CP/VTN/FN1/ALB/C3/FGG/VCAN/FGA/SERPINC1/APOA1/CASQ1/FLT3/ADAMTSL1/THBS1/F2/FMO1/COL6A3/TSPAN15/VGF/SERPINA10	21
	GO:0034705	potassium channel complex	7/594	30/11246	0.000776678	0.014572	0.013042	KCNE1/KCNIP2/KCNJ5/KCNH2/KCNE5/KCND2/KCND1	7
	GO:0016529	sarcoplasmic reticulum	8/594	39/11246	0.000829087	0.0148482	0.0132892	NOL3/CASQ1/THBS1/THBS4/ATP2A1/RYR2/JPH4/CCDC78	8
	GO:0016528	sarcoplasm	9/594	51/11246	0.0012491	0.0213976	0.019151	PLEC/NOL3/CASQ1/THBS1/THBS4/ATP2A1/RYR2/JPH4/CCDC78	9
	GO:0043020	NADPH oxidase complex	4/594	11/11246	0.00188721	0.0298927	0.0267541	NCF1/NCF1C/NOXA1/NCF1B	4
	GO:0031091	platelet alpha granule	9/594	54/11246	0.00189674	0.0298927	0.0267541	FN1/ALB/FGB/FGG/FGA/SERPINE1/PLG/THBS1/A1BG	9
	GO:0043235	receptor complex	20/594	187/11246	0.00207447	0.0314363	0.0281356	EBI3/TRAF1/FGFR3/GPRC5C/TRBV9/AXL/CHRNA7/TRGV3/FLT3/ROS1/TRGC1/IL18RAP/CD3G/LRP1/ITGA9/TRGV9/TRGV10/TRAC/CAPRIN2/TLR6	20
	GO:1902495	transmembrane transporter complex	19/594	179/11246	0.00288935	0.0413898	0.0370441	CHRNA7/KCNE1/FXYD1/TRPV6/KCNIP2/KCNJ5/CACNA1E/ATP2A1/KCNH2/NDUFC2-KCTD14/RYR2/KCNE5/CACNA1C/CACNA1D/KCND2/UNC80/ABCB6/KCND1/NDUFA3	19
	GO:0014704	intercalated disc	6/594	28/11246	0.00294141	0.0413898	0.0370441	FGF13/FXYD1/VAMP5/SPTBN4/DES/MYH1	6

## Sheet: Table S7
Table S7. WikiPathway (WP) analysis of transcriptional changes in U937 after B.fragilis BEV treatment
ID	Description	GeneRatio	BgRatio	pvalue	p.adjust	qvalue	geneID Entre https://www.ncbi.nlm.nih.gov/gene/	Count
WP5095	Overview of proinflammatory and profibrotic mediators	13/310	28/5773	4.3507e-10	2.1536e-07	1.92805e-07	10148/4312/3576/4318/6347/6373/6348/3627/7124/414062/5008/6368/2920	13
WP1533	Vitamin B12 metabolism	12/310	33/5773	5.9614e-08	1.34798e-05	1.20681e-05	213/6347/2244/2266/4791/2243/5054/7124/335/6947/5340/2147	12
WP2806	Complement system	15/310	54/5773	8.16959e-08	1.34798e-05	1.20681e-05	7448/213/718/2244/2266/719/728/2243/335/729/5340/6402/7057/3911/133	15
WP3896	Dengue 2 interactions with complement and coagulation cascades	10/310	30/5773	1.98198e-06	0.000196216	0.000175666	718/2244/719/728/462/5054/729/715/5340/2147	10
WP558	Complement and coagulation cascades	10/310	30/5773	1.98198e-06	0.000196216	0.000175666	718/2244/719/728/462/5054/729/715/5340/2147	10
WP383	Striated muscle contraction pathway	8/310	19/5773	2.84063e-06	0.000234352	0.000209808	4632/58/7125/89/8557/1674/7136/70	8
WP3617	Photodynamic therapy induced NF kB survival signaling	9/310	27/5773	6.56451e-06	0.000411099	0.000368044	4312/3576/4318/330/5971/4791/7124/595/2920	9
WP176	Folate metabolism	11/310	41/5773	6.64402e-06	0.000411099	0.000368044	213/6347/2244/2266/4791/2243/5054/7124/335/5340/2147	11
WP5473	Cytokine cytokine receptor interaction	17/310	97/5773	1.23687e-05	0.000680277	0.00060903	3576/6347/6373/6348/3554/3604/3627/2826/7124/729230/8807/3575/6368/53833/2920/83729/1896	17
WP5115	Network map of SARS CoV 2 signaling	23/310	167/5773	2.43677e-05	0.0012062	0.00107987	3576/2335/213/6347/2244/2266/4791/6348/2243/350/3627/5054/7124/335/3699/715/3543/9332/8807/917/2920/10666/51156	23
WP272	Blood clotting cascade	6/310	13/5773	2.84495e-05	0.00128023	0.00114615	2244/2266/2243/5054/5340/2147	6
WP5088	Prostaglandin signaling	7/310	19/5773	3.46389e-05	0.00142885	0.00127921	3576/4318/6347/6348/3627/7124/729230	7
WP15	Selenium micronutrient network	12/310	60/5773	6.32582e-05	0.00240868	0.00215641	6414/213/6347/2244/2266/4791/2243/5054/7124/335/5340/2147	12
WP5569	Interactions between uterine natural killer cells and progesterone estrogen and human chorionic gonadotropin	8/310	28/5773	7.63007e-05	0.00269778	0.00241523	3576/6347/3718/6373/6348/3627/7124/6402	8
WP4790	FGF23 signaling in hypophosphatemic rickets and related disorders	5/310	10/5773	8.71474e-05	0.00287587	0.00257467	4791/2261/6098/1594/595	5
WP716	Vitamin A and carotenoid metabolism	6/310	16/5773	0.000115683	0.00354188	0.00317093	5950/1571/216/9249/1382/83875	6
WP455	GPCRs class A rhodopsin like	11/310	55/5773	0.000127963	0.00354188	0.00317093	8111/1238/719/2826/5032/1132/5739/729230/2857/4992/1268	11
WP2431	Spinal cord injury	13/310	74/5773	0.000128796	0.00354188	0.00317093	3576/4318/6347/1462/9423/3554/3627/7124/6098/729230/6586/595/2920	13
WP5548	Blood based neuroinflammation markers	5/310	12/5773	0.000250438	0.00652457	0.00584124	6347/7124/6285/6368/133	5
WP43	Oxidation by cytochrome P450	6/310	19/5773	0.000341655	0.00845595	0.00757035	1571/1594/1548/1553/1551/1572	6
WP453	Inflammatory response pathway	5/310	13/5773	0.000389181	0.00917355	0.00821279	7448/2335/7057/942/3911	5
WP5055	Burn wound healing	9/310	44/5773	0.000441855	0.00994174	0.00890052	4312/3576/4318/6347/58/259/2261/7124/1139	9
WP5356	Affected pathways in Duchenne muscular dystrophy	9/310	46/5773	0.000624552	0.0134414	0.0120337	4318/2244/2266/2243/5054/7124/844/487/2735	9
WP4942	15q13 3 copy number variation syndrome	5/310	17/5773	0.00156592	0.0322971	0.0289146	101059918/1139/728498/727909/161725	5
WP3624	Lung fibrosis	7/310	34/5773	0.0018425	0.0364814	0.0326607	3576/4318/6347/6348/7124/729230/2920	7
WP4493	Cells and molecules involved in local acute inflammatory response	4/310	11/5773	0.00199183	0.0379213	0.0339497	3576/718/7124/729	4
WP2118	Arrhythmogenic right ventricular cardiomyopathy	7/310	35/5773	0.00219925	0.0390675	0.0349759	89/6932/6262/3680/775/776/1674	7
WP702	Metapathway biotransformation Phase I and II	10/310	65/5773	0.00220988	0.0390675	0.0349759	1571/8644/1594/221357/2326/1548/1553/8534/1551/1572	10
WP2828	Bladder cancer	7/310	36/5773	0.00260707	0.0430167	0.0385115	4312/3576/4318/3265/2261/7057/595	7
WP4136	Fibrin complement receptor 3 signaling	7/310	36/5773	0.00260707	0.0430167	0.0385115	6347/2244/2266/2243/3627/7124/5340	7
WP5218	Extrafollicular and follicular B cell activation by SARS CoV 2	8/310	46/5773	0.00275191	0.0439418	0.0393397	10148/718/7124/639/23308/6402/151888/912	8
WP129	Matrix metalloproteinases	4/310	12/5773	0.00286252	0.0442796	0.0396421	4312/4318/7124/4317	4

## Sheet: Table S8
Table S8. WikiPathway (WP) analysis of transcriptional changes in U937 after B.longum BEV treatment
ID	Description	GeneRatio	BgRatio	pvalue	p.adjust	qvalue	geneID Entre https://www.ncbi.nlm.nih.gov/gene/	Count
WP1533	Vitamin B12 metabolism	9/209	33/5742	1.70238e-06	0.000345538	0.000325438	2266/2244/2243/213/335/348/5327/5054/2147	9
WP383	Striated muscle contraction pathway	7/209	18/5742	1.73202e-06	0.000345538	0.000325438	58/4632/7125/89/8736/1674/8557	7
WP272	Blood clotting cascade	6/209	13/5742	3.00056e-06	0.000399074	0.000375859	2266/2244/2243/5327/5054/2147	6
WP455	GPCRs class A rhodopsin like	10/209	59/5742	4.33744e-05	0.0040234	0.00378935	135/1133/1238/8111/1268/10316/5739/2826/4992/2850	10
WP15	Selenium micronutrient network	10/209	60/5742	5.04185e-05	0.0040234	0.00378935	2266/2244/2243/6414/213/5743/335/5327/5054/2147	10
WP176	Folate metabolism	8/209	41/5742	9.12944e-05	0.00607108	0.00571791	2266/2244/2243/213/335/5327/5054/2147	8
WP716	Vitamin A and carotenoid metabolism	5/209	17/5742	0.000263439	0.0133612	0.012584	8854/5950/6820/1571/83875	5
WP5115	Network map of SARS CoV 2 signaling	16/209	165/5742	0.00029751	0.0133612	0.012584	2335/2266/2244/350/2243/715/213/3700/5743/335/10666/3240/8807/5054/9332/8542	16
WP4790	FGF23 signaling in hypophosphatemic rickets and related disorders	4/209	10/5742	0.000301381	0.0133612	0.012584	2261/595/6098/1594	4
WP5491	Transcriptional regulation of memory B cell differentiation	7/209	39/5742	0.000436144	0.0174021	0.0163898	23308/100271849/5450/7100/5452/7096/7098	7
WP306	Focal adhesion	13/209	127/5742	0.000659129	0.0239084	0.0225176	2335/4638/595/5753/330/5747/3680/10000/7060/7448/340156/1290/2318	13
